# Supplementary material for: Genomic characterization of high-recurrence risk papillary thyroid carcinoma in a southern Chinese population
Source: Diagn Pathol. 2020 May 11;15:49. doi: 10.1186/s13000-020-00962-8 (PMC7212670; doi:10.1186/s13000-020-00962-8)
Supplement: Supplementary file 2 — Additional file 2. [file 13000_2020_962_MOESM2_ESM.xlsx]

## Sheet: Sheet1
Patient ID	Gender	Age at diagnosis	PTC Subtypes	Lesion number	Lymph node metastasis	AJCC stage	BRAF mutations	Gene Fusions	TERT promoter mutations	RAS mutations	other mutations 1	other mutations 2
P1	Female	32	cPTC	Multiple	Yes	I	BRAF V600E
P2	Male	53	cPTC	Single	Yes	IVA	BRAF V600E
P3	Female	52	cPTC	Single	Yes	IV	BRAF V600E
P4	Male	35	cPTC	Single	Yes	I	BRAF V600E
P5	Female	47	cPTC	Multiple	No	III	BRAF V600E
P6	Female	60	FVPTC	Multiple	Yes	IVC			C228T	NRAS Q61R
P7	Female	49	cPTC	Multiple	Yes	III	BRAF V600E			KRAS Q61H
P8	Female	32	cPTC	Single	Yes	I		NCOA4-RET
P9	Female	53	cPTC	Multiple	Yes	IVC
P10	Female	34	cPTC	Single	Yes	I					PTEN R234W	AKT1 G286R
P11	Female	35	cPTC	Multiple	Yes	I	BRAF V600E
P12	Female	51	cPTC	Single	Yes	III	BRAF V600E
P13	Female	54	cPTC	Single	Yes	III	BRAF V600E
P14	Female	48	cPTC	Single	Yes	IV	BRAF V600E
P15	Female	49	cPTC	Multiple	Yes	IV	BRAF V600E		C228T
P16	Female	30	FVPTC	Single	Yes	I	BRAF V600E				AKT1 W22X
P17	Male	36	FVPTC	Single	Yes	II
P18	Male	54	FVPTC	Multiple	Yes	IV		IRF2BP2-NTRK1
P19	Male	27	cPTC	Single	Yes	I	BRAF V600E
P20	Female	56	cPTC	Single	Yes	IVA	BRAF V600E
P21	Male	46	cPTC	Single	No	III	BRAF V600E
P22	Male	42	cPTC	Multiple	Yes	I	BRAF V600E
P23	Male	18	cPTC	Single	Yes	II
P24	Female	49	FVPTC	Multiple	Yes	IV
P25	Female	37	cPTC	Multiple	Yes	I	BRAF V600E
P26	Male	48	cPTC	Multiple	No	I	BRAF V600E
P27	Female	39	cPTC	Multiple	Yes	I	BRAF V600E
P28	Female	53	cPTC	Multiple	Yes	IVA	BRAF V600E
P29	Female	35	cPTC	Single	Yes	I	BRAF V600E
P30	Female	43	cPTC	Single	Yes	I	BRAF V600E
P31	Female	25	cPTC	Multiple	Yes	I	BRAF V600E
P32	Female	31	cPTC	Single	Yes	I	BRAF V600E				TP53 C277Y
P33	Female	42	cPTC	Single	Yes	I	BRAF V600E
P34	Male	48	cPTC	Single	Yes	IV	BRAF V600E
P35	Female	39	cPTC	Single	Yes	I	BRAF V600E
P36	Female	46	cPTC	Single	Yes	III
P37	Female	51	FVPTC	Multiple	Yes	IVA		NCOA4-RET
P38	Female	42	cPTC	Single	Yes	I
P39	Female	56	cPTC	Multiple	Yes	IV	BRAF V600E
P40	Female	56	cPTC	Multiple	Yes	IVA	BRAF V600E
P41	Female	31	cPTC	Single	Yes	I	BRAF V600E
P42	Female	36	FVPTC	Single	Yes	II				HRAS Q61R
P43	Male	48	cPTC	Multiple	Yes	IVA
P44	Female	40	cPTC	Single	Yes	I	BRAF V600E
P45	Male	31	cPTC	Multiple	Yes	I	BRAF V600E
P46	Female	54	cPTC	Multiple	Yes	IVA	BRAF V600E
P47	Female	27	cPTC	Single	Yes	I		ERC1-RET
P48	Female	32	FVPTC	Single	Yes	I
P49	Female	51	cPTC	Multiple	Yes	IVA					TP53 R202C
P50	Female	39	cPTC	Single	Yes	I
P51	Female	46	cPTC	Multiple	Yes	III	BRAF V600E
P52	Female	37	cPTC	Single	Yes	I		CCDC6-RET
P53	Male	48	cPTC	Single	Yes	IVA	BRAF V600E				TP53 R202C
P54	Female	29	cPTC	Multiple	Yes	I	BRAF V600E
P55	Female	34	cPTC	Multiple	Yes	I
P56	Female	29	cPTC	Single	Yes	I	BRAF V600E
P57	Female	45	cPTC	Multiple	Yes	III	BRAF V600E
P58	Male	34	cPTC	Single	Yes	I		NCOA4-RET
P59	Female	52	cPTC	Multiple	Yes	III	BRAF V600E
P60	Female	40	FVPTC	Single	Yes	I
P61	Female	51	cPTC	Single	Yes	IV
P62	Male	27	cPTC	Multiple	Yes	I	BRAF V600E				PTEN R234W
P63	Female	54	cPTC	Multiple	Yes	IV	BRAF V600E			HRAS T2M
P64	Male	33	cPTC	Single	Yes	I	BRAF V600E
P65	Female	34	cPTC	Single	Yes	I	BRAF V600E
P66	Male	35	cPTC	Multiple	Yes	I	BRAF V600E
P67	Female	54	cPTC	Single	Yes	III
P68	Female	47	cPTC	Multiple	Yes	IVC
P69	Female	35	cPTC	Multiple	Yes	I
P70	Female	32	cPTC	Multiple	Yes	I	BRAF V600E
P71	Female	52	cPTC	Multiple	Yes	IVA	BRAF V600E
P72	Female	44	cPTC	Multiple	Yes	I	BRAF V600E
P73	Female	32	cPTC	Multiple	Yes	I	BRAF V600E
P74	Female	30	cPTC	Multiple	Yes	I	BRAF V600E
P75	Female	45	cPTC	Multiple	Yes	IVA	BRAF V600E		C228T
P76	Female	38	cPTC	Multiple	Yes	I	BRAF V600E			KRAS Q61L	PIK3CA N345K
P77	Female	50	cPTC	Single	Yes	IVA	BRAF V600E		C228T
P78	Male	41	cPTC	Single	Yes	II		CCDC6-RET
P79	Female	24	cPTC	Single	Yes	I		CCDC6-RET
P80	Female	29	cPTC	Multiple	Yes	I	BRAF V600E			NRAS Q61R
P81	Female	66	cPTC	Single	Yes	IVC	BRAF V600E		C228T
P82	Female	32	cPTC	Multiple	Yes	I	BRAF V600E			HRAS Q61R
P83	Female	55	cPTC	Multiple	Yes	III	BRAF V600E
P84	Female	49	cPTC	Multiple	Yes	IVA	BRAF V600E		C228T
P85	Female	27	cPTC	Single	Yes	I	BRAF V600E
P86	Female	37	cPTC	Single	Yes	I	BRAF V600E
P87	Female	31	cPTC	Multiple	Yes	I	BRAF V600E
P88	Female	67	cPTC	Multiple	No	III	BRAF V600E		C228T
P89	Female	47	cPTC	Multiple	Yes	I	BRAF V600E
P90	Female	27	cPTC	Multiple	No	I
P91	Female	30	cPTC	Single	Yes	I	BRAF V600E				PIK3CA Q1033H
P92	Female	56	cPTC	Multiple	No	IVA				NRAS Q61K
P93	Female	42	cPTC	Multiple	Yes	II
P94	Male	42	cPTC	Multiple	Yes	I	BRAF V600E				TP53 Q144X
P95	Female	39	cPTC	Multiple	Yes	I	BRAF V600E
P96	Female	32	cPTC	Multiple	Yes	I	BRAF V600E
P97	Female	59	cPTC	Multiple	Yes	IV
P98	Female	31	cPTC	Multiple	Yes	I		NCOA4-RET
P99	Female	43	cPTC	Multiple	Yes	I	BRAF V600E
P100	Female	35	cPTC	Single	Yes	I	BRAF V600E
P101	Female	55	cPTC	Single	Yes	IVA	BRAF V600E				AKT1 E17K
P102	Female	23	cPTC	Multiple	Yes	II		TPR-NTRK1
P103	Male	48	cPTC	Multiple	Yes	IV	BRAF V600E		C228T
P104	Female	19	cPTC	Single	Yes	I	BRAF V600E
P105	Female	27	cPTC	Multiple	Yes	I	BRAF V600E
P106	Female	38	cPTC	Single	Yes	I	BRAF V600E
P107	Male	40	cPTC	Single	Yes	I	BRAF V600E
P108	Male	30	cPTC	Multiple	Yes	I	BRAF V600E
P109	Male	50	cPTC	Multiple	Yes	IVB	BRAF V600E		C250T
P110	Female	43	cPTC	Multiple	No	I	BRAF V600E			NRAS Q61R
P111	Female	46	cPTC	Single	Yes	IV	BRAF V600E
P112	Female	13	cPTC	Multiple	Yes	I		NCOA4-RET
P113	Female	40	cPTC	Single	Yes	I	BRAF V600E
P114	Female	53	cPTC	Multiple	Yes	IV	BRAF V600E
P115	Male	52	FVPTC	Single	Yes	IVC		NCOA4-RET
P116	Female	43	cPTC	Multiple	No	I	BRAF V600E
P117	Female	56	cPTC	Multiple	No	IVA	BRAF V600E
P118	Female	41	cPTC	Single	No	I	BRAF V600E
P119	Female	39	cPTC	Single	Yes	I	BRAF V600E
P120	Female	37	cPTC	Single	Yes	II	BRAF V600E
P121	Female	22	cPTC	Single	Yes	I	BRAF V600E
P122	Female	14	cPTC	Multiple	Yes	I		CCDC6-RET
P123	Male	32	cPTC	Multiple	Yes	I	BRAF V600E
P124	Female	28	cPTC	Single	Yes	I	BRAF V600E
P125	Female	52	FVPTC	Single	Yes	III	BRAF V600E
P126	Male	47	cPTC	Single	Yes	IVA	BRAF V600E
P127	Female	41	cPTC	Single	Yes	I
P128	Male	48	cPTC	Single	Yes	IVC	BRAF V600E
P129	Female	19	cPTC	Single	Yes	I	BRAF V600E
P130	Female	39	cPTC	Single	No	I	BRAF V600E
P131	Female	37	cPTC	Multiple	Yes	I
P132	Female	39	cPTC	Multiple	Yes	I	BRAF V600E		C228T
P133	Male	37	cPTC	Multiple	Yes	I	BRAF V600E			HRAS R39Q
P134	Female	35	cPTC	Multiple	Yes	II	BRAF V600E
P135	Female	45	cPTC	Multiple	Yes	III	BRAF V600E
P136	Female	54	cPTC	Multiple	Yes	IV	BRAF V600E
P137	Female	28	cPTC	Single	Yes	I	BRAF V600E
P138	Female	47	cPTC	Single	Yes	III	BRAF V600E
P139	Male	11	cPTC	Single	Yes	I					TP53 Q144X
P140	Female	52	cPTC	Multiple	Yes	III	BRAF V600E
P141	Female	43	cPTC	Multiple	Yes	I
P142	Female	33	cPTC	Multiple	Yes	I	BRAF V600E
P143	Female	47	FVPTC	Single	Yes	IVA	BRAF V600E
P144	Female	29	cPTC	Single	Yes	I	BRAF V600E
P145	Female	25	cPTC	Multiple	Yes	I
P146	Male	45	cPTC	Multiple	Yes	IV	BRAF V600E
P147	Male	38	cPTC	Single	Yes	I	BRAF V600E
P148	Female	18	cPTC	Single	Yes	I
P149	Male	35	cPTC	Multiple	Yes	I		CCDC6-RET
P150	Female	36	cPTC	Multiple	Yes	I	BRAF V600E
P151	Female	38	cPTC	Multiple	Yes	I	BRAF V600E
P152	Male	30	cPTC	Single	Yes	I	BRAF V600E
P153	Male	37	cPTC	Single	Yes	I	BRAF V600E
P154	Female	29	cPTC	Multiple	Yes	I
P155	Female	48	cPTC	Single	Yes	IV
P156	Female	50	cPTC	Multiple	Yes	IVA	BRAF V600E
P157	Female	29	cPTC	Single	Yes	I	BRAF V600E
P158	Female	27	cPTC	Single	No	I	BRAF V600E
P159	Female	41	cPTC	Single	Yes	I					PIK3CA V171I
P160	Female	20	cPTC	Multiple	Yes	II		NCOA4-RET
P161	Male	42	cPTC	Multiple	Yes	II
P162	Female	39	cPTC	Multiple	Yes	I	BRAF V600E
P163	Female	27	cPTC	Multiple	Yes	I	BRAF V600E
P164	Female	25	cPTC	Single	No	I
P165	Male	31	cPTC	Multiple	Yes	I	BRAF V600E		C228T
P166	Female	32	cPTC	Single	Yes	I	BRAF V600E
P167	Male	37	cPTC	Multiple	Yes	I	BRAF V600E				PIK3CA R140Q
P168	Female	54	cPTC	Multiple	Yes	IVA	BRAF V600E
